# Supplementary material for: The Carbon Storage Regulator (Csr) System Exerts a Nutrient-Specific Control over Central Metabolism in Escherichia coli Strain Nissle 1917
Source: PLoS One. 2013 Jun 20;8(6):e66386. doi: 10.1371/journal.pone.0066386 (PMC3688793; doi:10.1371/journal.pone.0066386)
Supplement: Dataset S1 — Metabolic fluxes and isotopic data in the wild-type E. coli Nissle 1917, ΔcsrBC and ΔcsrA51 mutants. (XLSX) [file pone.0066386.s005.xlsx]

## Sheet: Summary
	This file contains the results of the 13C-MFA experiments carried out on E. coli Nissle 1917 (wild-type, ΔcsrBC and ΔcsrA51 strains) on glucose and gluconate.
	The following data are presented for each biological replicate:
		- calculated (net and exchange) flux values
		- experimental LC-MS/MS and NMR isotopic data (standard deviations have been calculated from 3 independent samples per biological replicate)
		- isotopic data simulated from the optimal flux distribution
		- comparison of simulated vs experimental isotopic data
	Please refer to the Materials and methods section of the manuscipt for full details on experimental methods and flux calculation.

## Sheet: Gluconate
	FLUX DISTRIBUTION
				Nissle 1917 WT															Nissle 1917 ΔcsrBC												Nissle 1917 ΔcsrA51
		Biological replicate		1			2			3			Mean	sd			Biological replicate		1			2			Mean	sd			Biological replicate		1			2			3			Mean	sd
		Cost		16.5			12.6			13.4							Cost		11.4			34.7							Cost		15.1			23			13.6
		Flux		value	sd		value	sd		value	sd						Flux		value	sd		value	sd						Flux		value	sd		value	sd		value	sd
	NET fluxes	Gluconate → 6PG		1			1			1			1	-		NET fluxes	Gluconate → 6PG		1			1			1	-		NET fluxes	Gluconate → 6PG		1			1			1			1	-
		AKG → Suc + CO2		0.676092	0.0405792		0.674607	0.0451458		0.663553	0.0415978		0.671417	0.00685102			AKG → Suc + CO2		0.642167	0.06885		0.710819	0.0737279		0.676493	0.0485441			AKG → Suc + CO2		0.635186	0.0507743		0.653914	0.0484999		0.643392	0.0542731		0.644164	0.00938788
		FBP ↔ GAP + GAP		0.0819859	0.0397761		0.0880397	0.0356273		0.0949366	0.0301562		0.0883207	0.00647992			FBP ↔ GAP + GAP		0.0938634	0.0282898		0.0869377	0.0394101		0.0904005	0.00489722			FBP ↔ GAP + GAP		-0.0146951	0.0204734		-0.0175033	0.0189065		-0.0216117	0.0221577		-0.0179367	0.00347857
		OAA + AcCoA → Cit		0.716014	0.0405792		0.714529	0.0451458		0.703475	0.0415978		0.71134	0.00685102			OAA + AcCoA → Cit		0.68209	0.06885		0.750741	0.0737279		0.716416	0.0485441			OAA + AcCoA → Cit		0.690592	0.0507743		0.709321	0.0484999		0.698799	0.0542731		0.699571	0.00938788
		6PG → GAP + Pyr		0.819826	0.0590913		0.808711	0.0527728		0.7963	0.0429252		0.808279	0.0117688			6PG → GAP + Pyr		0.801038	0.0422797		0.813512	0.059083		0.807275	0.00882059			6PG → GAP + Pyr		0.938167	0.0274782		0.943332	0.0249014		0.949065	0.0303213		0.943521	0.00545131
		PGA ↔ PEP		0.96505	0.0397761		0.971104	0.0356273		0.978001	0.0301562		0.971385	0.00647992			PGA ↔ PEP		0.976927	0.0282898		0.970002	0.0394101		0.973465	0.00489722			PGA ↔ PEP		0.823015	0.0204734		0.820207	0.0189065		0.816099	0.0221577		0.819774	0.00347857
		Suc → Mal		0.676092	0.0405792		0.674607	0.0451458		0.663553	0.0415978		0.671417	0.00685102			Suc → Mal		0.642167	0.06885		0.710819	0.0737279		0.676493	0.0485441			Suc → Mal		0.635186	0.0507743		0.653914	0.0484999		0.643392	0.0542731		0.644164	0.00938788
		6PG → R5P + CO2		0.181651	0.0584767		0.192444	0.0525598		0.219309	0.0416437		0.197801	0.0193923			6PG → R5P + CO2		0.200218	0.042449		0.192898	0.0595379		0.196558	0.00517582			6PG → R5P + CO2		0.0706174	0.0262754		0.0724903	0.023842		0.0689894	0.0294191		0.070699	0.00175184
		R5P ↔ GAP + E2		0.0944632	0.0389844		0.101658	0.0350399		0.119569	0.0277624		0.10523	0.0129282			R5P ↔ GAP + E2		0.106841	0.0282993		0.101961	0.0396919		0.104401	0.00345054			R5P ↔ GAP + E2		0.0101094	0.017517		0.0113579	0.0158947		0.00902404	0.0196127		0.0101638	0.00116789
		F6P ↔ E4P + E2		0.0405464	0.0194922		0.0441439	0.0175199		0.0530991	0.0138812		0.0459298	0.00646409			F6P ↔ E4P + E2		0.0467354	0.0141497		0.0442955	0.019846		0.0455155	0.00172527			F6P ↔ E4P + E2		0.00422335	0.00875848		0.00359907	0.00794733		0.00476602	0.00980637		0.00419615	0.000583947
		GAP + E3 ↔ F6P		0.0539168	0.0194922		0.0575143	0.0175199		0.0664695	0.0138812		0.0593002	0.00646409			GAP + E3 ↔ F6P		0.0601058	0.0141497		0.0576659	0.019846		0.0588858	0.00172527			GAP + E3 ↔ F6P		0.0143327	0.00875848		0.014957	0.00794733		0.0137901	0.00980637		0.0143599	0.000583947
		R5P + E2 ↔ S7P		0.0539168	0.0194922		0.0575143	0.0175199		0.0664695	0.0138812		0.0593002	0.00646409			R5P + E2 ↔ S7P		0.0601058	0.0141497		0.0576659	0.019846		0.0588858	0.00172527			R5P + E2 ↔ S7P		0.0143327	0.00875848		0.014957	0.00794733		0.0137901	0.00980637		0.0143599	0.000583947
		E4P + E3 ↔ S7P		0.0539168	0.0194922		0.0575143	0.0175199		0.0664695	0.0138812		0.0593002	0.00646409			E4P + E3 ↔ S7P		0.0601058	0.0141497		0.0576659	0.019846		0.0588858	0.00172527			E4P + E3 ↔ S7P		0.0143327	0.00875848		0.014957	0.00794733		0.0137901	0.00980637		0.0143599	0.000583947
		Cit → AKG + CO2		0.716014	0.0405792		0.714529	0.0451458		0.703475	0.0415978		0.71134	0.00685102			Cit → AKG + CO2		0.68209	0.06885		0.750741	0.0737279		0.716416	0.0485441			Cit → AKG + CO2		0.690592	0.0507743		0.709321	0.0484999		0.698799	0.0542731		0.699571	0.00938788
		Mal ↔ OAA		0.676307	0.0646243		0.674318	0.0679509		0.646704	0.107818		0.665776	0.0165475			Mal ↔ OAA		0.642125	0.0844899		0.708802	0.0761496		0.675464	0.0471474			Mal ↔ OAA		0.627005	0.0774376		0.653038	0.0873386		0.63582	0.0814985		0.638621	0.0132408
		Pyr → AcCoA + CO2		1.4173	0.0275639		1.39355	0.0288579		1.42258	0.0244396		1.41114	0.015462			Pyr → AcCoA + CO2		1.4213	0.0160791		1.424	0.0206972		1.42265	0.00191327			Pyr → AcCoA + CO2		1.42012	0.0139605		1.4107	0.0126477		1.42394	0.013111		1.41825	0.00681522
		F6P ↔ FBP		0.0819859	0.0397761		0.0880397	0.0356273		0.0949366	0.0301562		0.0883207	0.00647992			F6P ↔ FBP		0.0938634	0.0282898		0.0869377	0.0394101		0.0904005	0.00489722			F6P ↔ FBP		-0.0146951	0.0204734		-0.0175033	0.0189065		-0.0216117	0.0221577		-0.0179367	0.00347857
		F6P ↔ G6P		0.00759074	0.00652272		0.00759074	0.00892527		0.0158136	0.0141126		0.0103317	0.00474746			F6P ↔ G6P		0.00759074	0.00520269		0.00759074	0.00640619		0.00759074	1.76635e-16			F6P ↔ G6P		0.0101424	0.0144096		0.0155238	0.0145315		0.0154279	0.0145299		0.013698	0.00307964
		GAP ↔ PGA		1.02035	0.0397761		1.0264	0.0356273		1.0333	0.0301562		1.02668	0.00647992			GAP ↔ PGA		1.03223	0.0282898		1.0253	0.0394101		1.02876	0.00489722			GAP ↔ PGA		0.899763	0.0204734		0.896955	0.0189065		0.892847	0.0221577		0.896522	0.00347857
		PEP + CO2 ↔ OAA		0.106096	0.0487242		0.106096	0.0497763		0.122924	0.100491		0.111706	0.00971569			PEP + CO2 ↔ OAA		0.106096	0.0548894		0.106296	0.0178022		0.106196	0.000141411			PEP + CO2 ↔ OAA		0.130752	0.0657295		0.141068	0.0724244		0.156831	0.0694187		0.142883	0.0131342
		Mal → Pyr + CO2		7.81399e-09	0.0487242		1.00336e-16	0.0497763		0.0168281	0.100491		0.00560936	0.00971569			Mal → Pyr + CO2		1.53482e-08	0.0548894		9.16584e-18	0.0178022		7.6741e-09	1.08528e-08			Mal → Pyr + CO2		0.00835057	0.0657295		0.000938218	0.0724244		0.00795852	0.0694187		0.0057491	0.00417096
		AcCoA → Acetate		0.524756	0.032663		0.515999	0.0325294		0.553088	0.0343822		0.531281	0.0193862			AcCoA → Acetate		0.567197	0.0687243		0.50021	0.0687575		0.533703	0.047367			AcCoA → Acetate		0.548397	0.0484232		0.534896	0.0480255		0.536288	0.0524969		0.53986	0.00742591
		Pyr → Pyruvate		0.118265	0.0174879		0.168244	0.022049		0.147216	0.021314		0.144575	0.0250942			Pyr → Pyruvate		0.159688	0.00891179		0.179424	0.00914586		0.169556	0.0139561			Pyr → Pyruvate		0.0118898	0.0109764		0.0195376	0.00934074		0.011869	0.00967987		0.0144321	0.00442151
		G6P → 6PG		0.00272483	0.00652272		0.00259074	0.00892527		0.0118136	0.0141126		0.00570972	0.00528652			G6P → 6PG		0.00259074	0.00520269		0.00559074	0.00640619		0.00409074	0.00212132			G6P → 6PG		0.0031424	0.0144096		0.0055238	0.0145315		0.0124279	0.0145299		0.00703136	0.00482282
		PEP ↔ Pyr		0.816577	0.0625274		0.825524	0.0592235		0.838483	0.0985918		0.826861	0.0110141			PEP ↔ Pyr		0.832824	0.0613163		0.834744	0.0438166		0.833784	0.00135775			PEP ↔ Pyr		0.643062	0.0651175		0.638555	0.0730343		0.610041	0.0682328		0.630553	0.0179063
	EXCHANGE coeff.	FBP ↔ GAP + GAP		0.00402781	0.00652272		0.00400269	0.00892527		0.0122228	0.0141126		0.00675111	0.00473867		EXCHANGE coeff.	FBP ↔ GAP + GAP		0.00413473	0.00520269		0.00501757	0.00640619		0.00457615	0.00062426		EXCHANGE coeff.	FBP ↔ GAP + GAP		0.00960759	0.0144096		0.014989	0.0145315		0.0148931	0.0145299		0.0131632	0.00307964
		PGA ↔ PEP		0.15538	0.109332		0.16292	0.0923118		0.211897	0.0938291		0.176732	0.0306857			PGA ↔ PEP		0.20334	0.0929679		0.285269	0.180169		0.244305	0.0579321			PGA ↔ PEP		1.26632e-15	0.193473		4.69183e-16	0.223683		0.0224006	0.239614		0.00746687	0.012933
		Suc ↔ Mal		0.384506	0.173362		0.351796	0.204033		0.331868	0.154687		0.356057	0.0265763			Suc ↔ Mal		0.373843	0.182643		0.426971	0.268501		0.400407	0.0375676			Suc ↔ Mal		0.358219	0.127773		0.328055	0.107277		0.317591	0.111718		0.334621	0.0210952
		R5P ↔ GAP + E2		0.156382	0.0473212		0.135939	0.0363091		0.158115	0.0276545		0.150146	0.0123335			R5P ↔ GAP + E2		0.169015	0.0365446		0.200421	0.059112		0.184718	0.0222073			R5P ↔ GAP + E2		0.109419	0.0442936		0.102918	0.0345089		0.112653	0.0482621		0.10833	0.00495835
		F6P ↔ E4P + E2		0.0171528	0.130879		0.00789772	0.0979861		3.5458e-17	0.0617551		0.00835016	0.00858532			F6P ↔ E4P + E2		0.0152335	0.0956054		0.302387	0.380764		0.15881	0.203048			F6P ↔ E4P + E2		0.0331517	0.043858		0.0314953	0.0401017		0.0455507	0.0570731		0.0367326	0.00768148
		GAP + E3 ↔ F6P		2.13086e-11	0.0215778		0.0225718	0.0290194		0.0218634	0.0315641		0.0148117	0.0128322			GAP + E3 ↔ F6P		1.63217e-17	0.0196693		0.0566881	0.126379		0.0283441	0.0400846			GAP + E3 ↔ F6P		0.0190286	0.25159		0.00259358	0.101937		0.0063714	0.165524		0.00933119	0.008608
		R5P + E2 ↔ S7P		0.0122435	0.212027		0.00527815	0.118753		2.57749e-17	0.0470869		0.00584056	0.00614111			R5P + E2 ↔ S7P		0.0181478	0.158441		0.00707092	0.210957		0.0126094	0.00783257			R5P + E2 ↔ S7P		0.00386051	0.00813263		0.00246542	0.00821766		0.00334133	0.0238492		0.00322242	0.000705106
		E4P + E3 ↔ S7P		0.0124543	0.00746423		0.0170191	0.00701271		0.0178633	0.00759957		0.0157789	0.00290994			E4P + E3 ↔ S7P		0.0152163	0.00634194		0.0110193	0.00617683		0.0131178	0.00296772			E4P + E3 ↔ S7P		0.0110651	0.00594985		0.0111099	0.0050786		0.00908608	0.00648863		0.0104204	0.00115574
		Pyr → AcCoA + CO2		0.0806411	0.137852		0.080058	0.140813		5.09427e-16	0.121576		0.0535664	0.0463907			Pyr → AcCoA + CO2		0.0791353	0.125349		0.122355	0.122346		0.100745	0.0305609			Pyr → AcCoA + CO2		6.7855e-17	0.074774		2.07459e-16	0.0990555		1.75426e-16	0.113056		1.50247e-16	7.31288e-17
		FBP ↔ GAP + GAP		0.0268507	0.0307026		0.036261	0.0381405		0.0287702	0.0233339		0.0306273	0.00497244			FBP ↔ GAP + GAP		0.0324559	0.0301797		0.0252322	0.0427433		0.028844	0.0051079			FBP ↔ GAP + GAP		0.0146361	0.0258447		0.0117016	0.0227456		0.0141396	0.0353754		0.0134924	0.00157066
		G6P ↔ F6P		0.398784	0.000795376		0.397507	0.0171743		0.396748	0.000918303		0.39768	0.00102886			G6P ↔ F6P		0.401555	0.000636422		0.399402	0.00104485		0.400479	0.00152264			G6P ↔ F6P		0.401074	0.000304289		0.400253	0.000364127		0.375806	0.000766115		0.392378	0.0143573
		GAP ↔ PGA		0.618478	0.394739		0.241872	0.380536		0.551358	0.398491		0.470569	0.200881			GAP ↔ PGA		0.656875	0.391013		0.931203	0.372569		0.794039	0.193979			GAP ↔ PGA		0.212212	0.233724		0.383084	0.271337		0.118086	0.235843		0.237794	0.134338
		PEP + CO2 ↔ OAA		0.156897	0.0802302		0.14942	0.0873033		0.117705	0.0966288		0.14134	0.0208074			PEP + CO2 ↔ OAA		0.145917	0.0819777		9.07222e-17	0.0347898		0.0729583	0.103179			PEP + CO2 ↔ OAA		0.0300135	0.0622371		0.0370994	0.0743374		0.0702178	0.0712907		0.0457769	0.0214609
		PEP ↔ Pyr		0.0929461	0.0353559		0.104127	0.0387082		0.116328	0.0375032		0.104467	0.0116946			PEP ↔ Pyr		0.10114	0.036406		0.112121	0.0394559		0.106631	0.00776452			PEP ↔ Pyr		0.160344	0.0215043		0.162799	0.0202361		0.149345	0.0214288		0.157496	0.0071647
	Biomass fluxes	G6P → Biomass		0.00486591	0.01		0.005	0.01		0.004	0.01		0.00462197	0.000542798		Biomass fluxes	G6P → Biomass		0.005	0.01		0.002	0.01		0.0035	0.00212132		Biomass fluxes	G6P → Biomass		0.007	0.01		0.01	0.01		0.003	0.01		0.00666667	0.00351188
		F6P → Biomass		0.0200681	0.01		0.0212092	0.01		0.0404456	0.01		0.027241	0.0114498			F6P → Biomass		0.0205686	0.01		0.0226145	0.01		0.0215915	0.00144668			F6P → Biomass		0.0433936	0.01		0.0515832	0.01		0.0555956	0.01		0.0501908	0.00621903
		PGA → Biomass		0.0553	0.01		0.0553	0.01		0.0553	0.01		0.0553	0.01			PGA → Biomass		0.0553	0.01		0.0553	0.01		0.0553	6.28037e-16			PGA → Biomass		0.0767481	0.01		0.0767481	0.01		0.0767481	0.01		0.0767481	0
		GAP → Biomass		0.0039942	0.002		0.00253051	0.002		0.00597197	0.002		0.00416556	0.00172711			GAP → Biomass		0.00327223	0.002		0.00638081	0.002		0.00482652	0.0021981			GAP → Biomass		0.00478996	0.002		0.00777085	0.002		0.00822846	0.002		0.00692975	0.00186719
		Pyr → Biomass		0.100838	0.01		0.0724391	0.01		0.0818179	0.01		0.0850317	0.0144695			Pyr → Biomass		0.0528759	0.01		0.0448275	0.01		0.0488517	0.00569106			Pyr → Biomass		0.157568	0.01		0.152589	0.01		0.131255	0.01		0.147137	0.013978
		E4P → Biomass		0.0133704	0.003		0.0133704	0.003		0.0133704	0.003		0.0133704	0.001			E4P → Biomass		0.0133704	0.003		0.0133704	0.003		0.0133704	6.86915e-17			E4P → Biomass		0.0101094	0.003		0.0113579	0.003		0.00902404	0.003		0.0101638	0.00116789
		R5P → Biomass		0.0332711	0.006		0.0332711	0.006		0.0332711	0.006		0.0332711	0.01			R5P → Biomass		0.0332711	0.006		0.0332711	0.006		0.0332711	5.00467e-16			R5P → Biomass		0.0461753	0.006		0.0461753	0.006		0.0461753	0.006		0.0461753	1.34102e-16
		PEP → Biomass		0.0423766	0.01		0.039484	0.01		0.0165931	0.01		0.0328179	0.0141253			PEP → Biomass		0.0380072	0.01		0.0289613	0.01		0.0334842	0.00639638			PEP → Biomass		0.0492017	0.01		0.0405845	0.01		0.0492273	0.01		0.0463378	0.00498257
		AcCoA → Biomass		0.17653	0.02		0.163023	0.02		0.166015	0.02		0.168522	0.00709443			AcCoA → Biomass		0.172011	0.02		0.173052	0.02		0.172532	0.000736105			AcCoA → Biomass		0.181132	0.02		0.166483	0.02		0.188853	0.02		0.178823	0.0113628
		AKG → Biomass		0.0399222	0.01		0.0399222	0.01		0.0399222	0.01		0.0399222	0.01			AKG → Biomass		0.0399222	0.01		0.0399222	0.01		0.0399222	7.06542e-16			AKG → Biomass		0.0554061	0.01		0.0554061	0.01		0.0554061	0.01		0.0554061	6.78363e-16
		OAA → Biomass		0.0663893	0.004		0.0658857	0.004		0.0661526	0.004		0.0661425	0.000251973			OAA → Biomass		0.0661321	0.004		0.0643568	0.004		0.0652445	0.0012553			OAA → Biomass		0.0671637	0.004		0.0847851	0.004		0.0938524	0.004		0.0819337	0.0135709
	ISOTOPIC DATA
				Nissle 1917 WT															Nissle 1917 ΔcsrBC												Nissle 1917 ΔcsrA51
		Biological replicate		1			2			3							Biological replicate		1			2							Biological replicate		1			2			3
		Metabolite		Meas.	sd	Sim.	Meas.	sd	Sim.	Meas.	sd	Sim.					Metabolite	ID	Meas.	sd	Sim.	Meas.	sd	Sim.					Metabolite	ID	Meas.	sd	Sim.	Meas.	sd	Sim.	Meas.	sd	Sim.
	LC-MS/MS analysis	PGA	M0	0.72566	0.01	0.727326	0.715713	0.01	0.719624	0.729243	0.01	0.730805				LC-MS/MS analysis	PGA	M0	0.72566	0.01	0.727337	0.72993	0.01	0.729712				LC-MS/MS analysis	PGA	M0	0.721007	0.01	0.725107	0.732757	0.01	0.7349	0.731253	0.01	0.733524
			M1	0.0578667	0.01	0.0579284	0.0600333	0.01	0.0601172	0.0568333	0.01	0.0575637						M1	0.0578667	0.01	0.0579032	0.0528433	0.01	0.0599928						M1	0.0553867	0.01	0.0579768	0.0541067	0.01	0.0556941	0.05332	0.01	0.0544132
			M2	0.02552	0.01	0.0245371	0.02641	0.01	0.0244539	0.0251067	0.01	0.0235154						M2	0.02552	0.01	0.0245935	0.0266567	0.01	0.0251937						M2	0.01201	0.01	0.00857075	0.0117867	0.01	0.00810968	0.0107533	0.01	0.00913712
			M3	0.190957	0.01	0.184501	0.19785	0.01	0.182681	0.188817	0.01	0.182541						M3	0.190957	0.01	0.184456	0.19057	0.01	0.189341						M3	0.211593	0.01	0.195791	0.201347	0.01	0.192876	0.20467	0.01	0.195943
		6PG	M0	0.00795667	0.01	1.8904e-15	0.00767667	0.01	0	0.00799667	0.01	0.00687185					6PG	M0	0.00795667	0.01	-4.44806e-16	0.02815	0.0226776	4.31016e-16					6PG	M0	0.00808	0.01	0.00618295	0.00838	0.01	0.00744435	0.00845667	0.01	0.00779369
			M1	0.75116	0.0102294	0.747723	0.759037	0.01	0.754065	0.752303	0.01	0.749764						M1	0.75116	0.0102294	0.747717	0.739057	0.0180235	0.722821						M1	0.758617	0.01	0.754726	0.757993	0.01	0.755196	0.751257	0.01	0.749127
			M2	0.0412833	0.01	0.0422643	0.0398133	0.01	0.0426228	0.0419133	0.01	0.0441361						M2	0.0412833	0.01	0.042264	0.0446867	0.01	0.0408568						M2	0.0411033	0.01	0.0437537	0.0426233	0.01	0.0439675	0.0424767	0.01	0.0436992
			M3	0.00219333	0.01	-1.7792e-15	0.00112333	0.01	8.96736e-16	0.00183667	0.01	0.00208283						M3	0.00219333	0.01	-8.89612e-16	0.00340667	0.01	-8.62033e-16						M3	0.0014	0.01	0.00246805	0.00148667	0.01	0.00283752	0.00180667	0.01	0.00307863
			M4	0.000943333	0.01	1.3344e-15	0.000786667	0.01	-1.79347e-15	0.000686667	0.01	0.000815733						M4	0.000943333	0.01	-8.89612e-16	0.00127667	0.01	1.29305e-15						M4	0.00047	0.01	0.000462269	0.000623333	0.01	0.000578258	0.00057	0.01	0.0005851
			M5	0.00682667	0.01	0.0101574	0.00656	0.01	0.0102215	0.00683667	0.01	0.0102775						M5	0.00682667	0.01	0.0101584	0.00795	0.01	0.00993047						M5	0.00630667	0.01	0.0102489	0.00652667	0.01	0.010007	0.00678	0.01	0.010217
			M6	0.189637	0.01	0.201454	0.185007	0.01	0.202726	0.18842	0.01	0.197423						M6	0.189637	0.01	0.201475	0.175473	0.0206225	0.196954						M6	0.184027	0.01	0.198107	0.182373	0.01	0.192855	0.188657	0.01	0.196336
		PEP	M0	0.699943	0.01	0.700057	0.696757	0.01	0.696977	0.70136	0.01	0.700958					PEP	M0	0.699943	0.01	0.700082	0.702907	0.0561977	0.637396					PEP	M0	0.682313	0.01	0.681976	0.68024	0.01	0.680776	0.685603	0.01	0.685145
			M1	0.09518	0.01	0.0964037	0.0965533	0.01	0.098737	0.0963267	0.01	0.0963989						M1	0.09518	0.01	0.0964515	0.0782	0.01	0.0756871						M1	0.110333	0.01	0.110099	0.11373	0.01	0.11354	0.111327	0.01	0.110696
			M2	0.0273433	0.01	0.0342642	0.0283867	0.01	0.0338903	0.0264333	0.01	0.0302595						M2	0.0273433	0.01	0.0344427	0.0659333	0.0739876	0.0232034						M2	0.0168133	0.01	0.0144075	0.0157667	0.01	0.0135062	0.01591	0.01	0.0172777
			M3	0.17753	0.01	0.175046	0.17831	0.01	0.175139	0.175877	0.01	0.176775						M3	0.17753	0.01	0.174876	0.152963	0.0142546	0.171135						M3	0.19054	0.01	0.192052	0.19026	0.01	0.188602	0.18716	0.01	0.189064
		R5P	M0	0.64381	0.01	0.645902	0.66028	0.01	0.661096	0.654983	0.01	0.657232					R5P	M0	0.64381	0.01	0.645898	0.606247	0.01	0.612775					R5P	M0	0.638773	0.0110564	0.639461	0.645013	0.01	0.645988	0.626157	0.01	0.628703
			M1	0.0525	0.01	0.0527067	0.0480767	0.01	0.0491958	0.0485867	0.01	0.0509155						M1	0.0525	0.01	0.052722	0.0548833	0.01	0.050155						M1	0.0491033	0.01	0.0483353	0.0532233	0.01	0.0496015	0.0523233	0.01	0.0479317
			M2	0.08987	0.01	0.0859674	0.0802433	0.01	0.0779621	0.0835367	0.01	0.0785717						M2	0.08987	0.01	0.0859861	0.100917	0.01	0.0923075						M2	0.100833	0.01	0.0996054	0.0954	0.01	0.0946651	0.103133	0.01	0.101688
			M3	0.08061	0.01	0.0785628	0.0747067	0.01	0.0714411	0.0756033	0.01	0.0720621						M3	0.08061	0.01	0.0785413	0.0970467	0.01	0.0844466						M3	0.104783	0.01	0.103556	0.102603	0.01	0.098524	0.112503	0.01	0.105479
			M4	0.00899667	0.01	0.00975996	0.00948	0.01	0.00925278	0.00859	0.01	0.00904836						M4	0.00899667	0.01	0.00977012	0.0101767	0.01	0.00844274						M4	0.00995	0.01	0.00800988	0.00732333	0.01	0.00771904	0.00967667	0.01	0.00817984
			M5	0.124213	0.01	0.116734	0.127207	0.01	0.125766	0.128697	0.01	0.120785						M5	0.124213	0.01	0.116747	0.13073	0.0115098	0.107421						M5	0.0965633	0.01	0.0959602	0.09643	0.01	0.096618	0.09621	0.01	0.0908086
		FBP	M0	0.513733	0.0128372	0.517119	0.520773	0.01	0.521605	0.520807	0.01	0.523648					FBP	M0	0.513733	0.0128372	0.517114	0.501027	0.0103258	0.50497					FBP	M0	0.548847	0.01	0.550575	0.53601	0.010078	0.545206	0.54694	0.01	0.552549
			M1	0.09729	0.01	0.0981233	0.09599	0.01	0.0959534	0.0940467	0.01	0.0947768						M1	0.09729	0.01	0.098109	0.0967167	0.01	0.0990757						M1	0.0739467	0.01	0.0725372	0.07784	0.01	0.0713405	0.0709533	0.01	0.0656461
			M2	0.0729167	0.01	0.0685315	0.0733233	0.01	0.0712443	0.0713767	0.01	0.06548						M2	0.0729167	0.01	0.0685526	0.0690867	0.0114799	0.060771						M2	0.0344133	0.01	0.033275	0.0348967	0.01	0.0277631	0.0314233	0.01	0.0288247
			M3	0.237357	0.01	0.233849	0.23323	0.01	0.231899	0.23861	0.01	0.233664						M3	0.237357	0.01	0.233858	0.25301	0.01	0.24668						M3	0.277577	0.01	0.274859	0.28422	0.01	0.268903	0.286657	0.01	0.277366
			M4	0.03161	0.01	0.0332661	0.0308133	0.01	0.0332664	0.02947	0.01	0.0314198						M4	0.03161	0.01	0.0332526	0.0301133	0.01	0.0292253						M4	0.0199833	0.01	0.0204952	0.0211367	0.01	0.0200425	0.01987	0.01	0.018671
			M5	0.0165033	0.01	0.013816	0.0160367	0.01	0.0144208	0.0155433	0.01	0.0130492						M5	0.0165033	0.01	0.0138208	0.0167267	0.01	0.013248						M5	0.00852667	0.01	0.00771039	0.00861333	0.01	0.00605683	0.00666667	0.01	0.00664034
			M6	0.0305933	0.01	0.0291759	0.0298333	0.01	0.0287283	0.03014	0.01	0.0286001						M6	0.0305933	0.01	0.029173	0.0333233	0.01	0.0305592						M6	0.0367067	0.01	0.0347257	0.0372833	0.01	0.0337785	0.0374833	0.01	0.0353144
		F6P	M0	0.473757	0.0177846	0.475461	0.481903	0.0116151	0.480921	0.487923	0.0103794	0.485998					F6P	M0	0.473757	0.0177846	0.475449	0.4177	0.0173393	0.438688					F6P	M0	0.49915	0.0103575	0.499196	0.521223	0.01	0.515723	0.511627	0.0177402	0.502259
			M1	0.135197	0.01	0.134461	0.134823	0.01	0.134464	0.135187	0.01	0.134491						M1	0.135197	0.01	0.134453	0.14735	0.01	0.146392						M1	0.123727	0.01	0.123556	0.11543	0.01	0.12416	0.120097	0.01	0.120437
			M2	0.129737	0.01	0.131618	0.130433	0.01	0.132363	0.128847	0.01	0.131821						M2	0.129737	0.01	0.131631	0.154173	0.0114793	0.137228						M2	0.0965933	0.01	0.0952716	0.0917967	0.01	0.0957469	0.0940533	0.01	0.0941599
			M3	0.14952	0.01	0.147889	0.149843	0.01	0.150719	0.143843	0.01	0.147304						M3	0.14952	0.01	0.147895	0.156377	0.0158821	0.145854						M3	0.1984	0.01	0.199265	0.189897	0.01	0.196575	0.190913	0.01	0.1984
			M4	0.0567367	0.01	0.0585341	0.05502	0.01	0.05715	0.0531933	0.01	0.0576911						M4	0.0567367	0.01	0.0585365	0.0599167	0.0170172	0.0519887						M4	0.0369367	0.01	0.0373224	0.0364367	0.01	0.04006	0.0356433	0.01	0.0377064
			M5	0.0294833	0.01	0.0240169	0.02629	0.01	0.0247659	0.02784	0.01	0.0237423						M5	0.0294833	0.01	0.0240121	0.03353	0.01	0.0272791						M5	0.02182	0.01	0.0220341	0.0217333	0.01	0.0206491	0.0238467	0.01	0.0215019
			M6	0.02557	0.01	0.0178753	0.0216867	0.01	0.0175284	0.0231667	0.01	0.0172631						M6	0.02557	0.01	0.0178802	0.0309567	0.01	0.0136449						M6	0.0233833	0.01	0.0201152	0.0234733	0.01	0.0204918	0.02382	0.01	0.0204607
		G6P	M0	0.48773	0.01	0.483877	0.477453	0.01	0.477611	0.48844	0.0105076	0.485838					G6P	M0	0.48773	0.01	0.483871	0.460973	0.0276688	0.450168					G6P	M0	0.504673	0.0141458	0.500937	0.519557	0.0120319	0.512015	0.51449	0.01	0.509354
			M1	0.14105	0.01	0.136841	0.133937	0.01	0.133539	0.14029	0.01	0.134446						M1	0.14105	0.01	0.136835	0.140903	0.0125038	0.150223						M1	0.122753	0.01	0.123987	0.123483	0.01	0.123268	0.11471	0.01	0.122138
			M2	0.12761	0.01	0.133948	0.133163	0.01	0.131452	0.125075	0.01	0.131778						M2	0.12761	0.01	0.133963	0.142347	0.01	0.140819						M2	0.0940967	0.01	0.0956039	0.09278	0.01	0.0950586	0.093735	0.01	0.09549
			M3	0.141043	0.01	0.150507	0.147807	0.01	0.149682	0.14021	0.01	0.147256						M3	0.141043	0.01	0.150515	0.150593	0.0133082	0.149671						M3	0.19497	0.0118667	0.199959	0.182813	0.01	0.195162	0.19357	0.01	0.201203
			M4	0.0551567	0.01	0.0595702	0.0545233	0.01	0.0567567	0.05417	0.01	0.0576722						M4	0.0551567	0.01	0.0595734	0.04958	0.01	0.0533493						M4	0.0370167	0.01	0.0374526	0.03551	0.01	0.039772	0.034655	0.01	0.038239
			M5	0.02588	0.01	0.024442	0.0262	0.01	0.0245955	0.0246	0.01	0.0237345						M5	0.02588	0.01	0.0244374	0.0263933	0.01	0.027993						M5	0.0229867	0.01	0.0221109	0.02171	0.01	0.0205006	0.02286	0.01	0.0218056
			M6	0.0215267	0.01	0.0181917	0.0269133	0.01	0.0174078	0.02721	0.01	0.0172575						M6	0.0215267	0.01	0.0181969	0.02921	0.01	0.014002						M6	0.0235067	0.01	0.0201854	0.02415	0.01	0.0203445	0.02598	0.01	0.0207497
		S7P	M0	0.484283	0.01	0.484034	0.49174	0.0102525	0.490921	0.4946	0.01	0.492938					S7P	M0	0.484283	0.01	0.484023	0.506233	0.0354701	0.459791					S7P	M0	0.461983	0.01	0.460464	0.46792	0.0209746	0.459735	0.459017	0.01	0.457466
			M1	0.0791667	0.01	0.080716	0.0842833	0.01	0.0831029	0.08273	0.01	0.0849979						M1	0.0791667	0.01	0.0807234	0.07351	0.01	0.0757482						M1	0.108003	0.01	0.109651	0.11061	0.01	0.113798	0.10389	0.01	0.106935
			M2	0.189133	0.01	0.19158	0.181003	0.01	0.18514	0.178457	0.01	0.184422						M2	0.189133	0.01	0.191605	0.178373	0.01	0.194624						M2	0.171687	0.01	0.174672	0.166243	0.012191	0.173773	0.172657	0.01	0.179133
			M3	0.0806533	0.01	0.0787542	0.0732967	0.01	0.0743903	0.0786267	0.01	0.0752334						M3	0.0806533	0.01	0.0787402	0.08986	0.01	0.0877252						M3	0.115927	0.01	0.11602	0.109323	0.01	0.107343	0.11778	0.01	0.113933
			M4	0.0418367	0.01	0.0389112	0.04123	0.01	0.0411668	0.0424233	0.01	0.0405307						M4	0.0418367	0.01	0.0389176	0.0357867	0.011869	0.0352026						M4	0.0485067	0.01	0.0469214	0.0497533	0.01	0.0459054	0.0467767	0.01	0.04551
			M5	0.09781	0.01	0.0952135	0.100357	0.01	0.0960137	0.0954067	0.01	0.0935794						M5	0.09781	0.01	0.0952231	0.0904133	0.01	0.0919664						M5	0.0713033	0.01	0.0719173	0.07025	0.01	0.0708275	0.07573	0.01	0.0720378
			M6	0.00767	0.01	0.00813377	0.00829	0.01	0.0091288	0.00816333	0.01	0.00882367						M6	0.00767	0.01	0.00813636	0.00711333	0.01	0.00597926						M6	0.00959667	0.01	0.00959727	0.0109967	0.01	0.00909136	0.0103667	0.01	0.0089404
			M7	0.01945	0.01	0.0210475	0.0197967	0.01	0.0218602	0.0195867	0.01	0.020728						M7	0.01945	0.01	0.0210525	0.01871	0.01	0.0199679						M7	0.01299	0.01	0.0141727	0.0149033	0.01	0.0132217	0.0137833	0.01	0.0136495
		Cit	M1	0.349362	0.03	0.339423	0.355721	0.03	0.340109	0.360107	0.03	0.355869					Cit	M1	0.349362	0.03	0.339593	0.330287	0.03	0.328989					Cit	M1	0.350278	0.03	0.344547	0.354596	0.03	0.352193	0.359506	0.03	0.348093
			M2	0.326676	0.03	0.356849	0.335239	0.03	0.351754	0.331593	0.03	0.331342						M2	0.346676	0.03	0.355955	0.371275	0.03	0.372927						M2	0.30645	0.03	0.348543	0.295257	0.03	0.340143	0.309659	0.03	0.338531
			M3	0.165964	0.03	0.175071	0.168769	0.03	0.174752	0.178125	0.03	0.175156						M3	0.175964	0.03	0.175073	0.166612	0.03	0.176786						M3	0.179357	0.03	0.172423	0.179466	0.03	0.17018	0.182932	0.03	0.172349
			M4	0.115745	0.03	0.0946253	0.10574	0.03	0.0981296	0.0946594	0.03	0.100521						M4	0.085745	0.03	0.095144	0.107253	0.03	0.0890593						M4	0.133976	0.03	0.0993285	0.146612	0.03	0.101978	0.126507	0.03	0.104148
			M5	0.0422535	0.03	0.0238691	0.0345314	0.03	0.0239717	0.0355163	0.03	0.0247652						M5	0.0422535	0.03	0.0239027	0.0191505	0.03	0.0241379						M5	0.0299392	0.03	0.0235142	0.0240686	0.03	0.022966	0.0213947	0.03	0.0236391
			M6	0	0.03	0.0101628	0	0.03	0.0112829	0	0.03	0.012347						M6	0	0.03	0.0103322	0.0154235	0.03	0.00810048						M6	0	0.03	0.0116436	0	0.03	0.012539	0	0.03	0.0132394
	NMR analysis	Pyruvate	#111	0.190233	0.02	0.181209	0.189102	0.02	0.188266	0.189668	0.02	0.181209				NMR analysis	Pyruvate	#111	0.185721	0.02	0.188086	0.188541	0.02	0.192387				NMR analysis	Pyruvate	#111	0.188526	0.02	0.188894	0.188452	0.02	0.183043	0.188489	0.02	0.189021
			#000	0.402142	0.02	0.398337	0.401223	0.02	0.392718	0.401682	0.02	0.398337						#000	0.397188	0.02	0.394664	0.400337	0.02	0.401851						#000	0.310822	0.02	0.315092	0.307817	0.02	0.320196	0.309319	0.02	0.314904
			#001	0.0065548	0.02	0.0245423	0.00423762	0.02	0.0131604	0.00539621	0.02	0.0245423						#001	0.00712973	0.02	0.0133203	0.00636025	0.02	0.00459103						#001	0.00735036	0.02	0.0148993	0.01002	0.02	0.0162519	0.00868518	0.02	0.0147208
			#100	0.382083	0.02	0.38771	0.383817	0.02	0.391671	0.38295	0.02	0.38771						#100	0.383156	0.02	0.389841	0.38273	0.02	0.380861						#100	0.452226	0.02	0.448603	0.455343	0.02	0.446563	0.453785	0.02	0.449283
			#010	0.00112386	0.02	0.0107721	0.001232	0.02	0.00768283	0.00117793	0.02	0.0107721						#010	0.00327654	0.02	0.00790655	0.00185944	0.02	0.00459103						#010	0.00524589	0.02	0.00716402	0.00204937	0.02	0.00741209	0.00364763	0.02	0.00682081
			#101	0.00127531	0.02	0.00753137	0.00132676	0.02	0.0069116	0.00130103	0.02	0.00753137						#101	0.0012323	0.02	0.00694313	0.00126955	0.02	0.00570056						#101	0.00959657	0.02	0.00748841	0.00536728	0.02	0.00745303	0.00748192	0.02	0.00740439
			#011	0.0155875	0.02	0.0101434	0.012011	0.02	0.0154906	0.0137992	0.02	0.0101434						#011	0.0173528	0.02	0.0160515	0.0155798	0.02	0.020824						#011	0.016233	0.02	0.00266346	0.0146736	0.02	0.00283288	0.0154533	0.02	0.00256891
			#110	0.001	0.02	0.0212945	0.00705062	0.02	0.0123891	0.00402531	0.02	0.0212945						#110	0.00494318	0.02	0.0123568	0.00332283	0.02	0.00570056						#110	0.01	0.02	0.0151957	0.0162778	0.02	0.0162478	0.0131389	0.02	0.0152771
		Acetate	#00	0.7913	0.02	0.78983	0.7932	0.02	0.78796	0.7908	0.02	0.78983					Acetate	#00	0.792311	0.02	0.787855	0.79147	0.02	0.785812					Acetate	#00	0.7957	0.02	0.763695	0.7997	0.02	0.766759	0.7913	0.02	0.764187
			#01	0.0105	0.02	0.0322281	0.01	0.02	0.0201634	0.0107	0.02	0.0322281						#01	0.0102037	0.02	0.0203499	0.0104679	0.02	0.0103324						#01	0.0106	0.02	0.0223877	0.0101	0.02	0.023705	0.0117	0.02	0.0221252
			#10	0.0062	0.02	0.0322209	0.0046	0.02	0.0201633	0.0059	0.02	0.0322209						#10	0.0063562	0.02	0.0203499	0.00615207	0.02	0.0103324						#10	0.0044	0.02	0.0223597	0	0.02	0.0236599	0.0076	0.02	0.0220979
			#11	0.192	0.02	0.192274	0.1922	0.02	0.204685	0.1926	0.02	0.192274						#11	0.191129	0.02	0.20501	0.19191	0.02	0.214056						#11	0.1893	0.02	0.191558	0.1901	0.02	0.185876	0.1894	0.02	0.19159

## Sheet: Glucose
	FLUX DISTRIBUTION
				Nissle 1917 WT															Nissle 1917 ΔcsrBC															Nissle 1917 ΔcsrA51
		Biological replicate		1			2			3			Mean	sd			Biological replicate		1			2			3			Mean	sd			Biological replicate		1			2			3			Mean	sd
		Cost		36.9			31.2			23.7							Cost		26.2			21.6			19.2							Cost		32.4			30.4			31
		Flux		value	sd		value	sd		value	sd						Flux		value	sd		value	sd		value	sd						Flux		value	sd		value	sd		value	sd
	NET fluxes	Glucose + PEP → G6P + Pyr		1	-		1	-		1	-		1	-		NET fluxes	Glucose + PEP → G6P + Pyr		1	-		1	-		1	-		1	-		NET fluxes	Glucose + PEP → G6P + Pyr		1	-		1	-		1	-		1	-
		AKG → Suc + CO2		0.52	0.024		0.517	0.025		0.533	0.028		0.523333	0.0085049			AKG → Suc + CO2		0.511	0.066		0.51	0.065		0.521	0.063		0.514	0.00608276			AKG → Suc + CO2		0.343	0.063		0.362	0.048		0.321	0.051		0.342	0.0205183
		FBP ↔ GAP + GAP		0.718	0.042		0.739	0.043		0.688	0.036		0.715	0.025632			FBP ↔ GAP + GAP		0.735	0.041		0.733	0.037		0.721	0.039		0.729667	0.00757188			FBP ↔ GAP + GAP		0.673	0.034		0.691	0.036		0.691	0.035		0.685	0.0103923
		OAA + AcCoA → Cit		0.589	0.024		0.586	0.025		0.602	0.028		0.592333	0.0085049			OAA + AcCoA → Cit		0.581	0.066		0.579	0.065		0.59	0.063		0.583333	0.00585947			OAA + AcCoA → Cit		0.411	0.063		0.43	0.048		0.389	0.051		0.41	0.0205183
		6PG → GAP + Pyr		0.156	0.053		0.136	0.053		0.208	0.046		0.166667	0.0371663			6PG → GAP + Pyr		0.134	0.054		0.139	0.047		0.152	0.051		0.141667	0.00929157			6PG → GAP + Pyr		0.195	0.043		0.171	0.048		0.175	0.045		0.180333	0.0128582
		PGA ↔ PEP		1.514	0.042		1.535	0.043		1.484	0.036		1.511	0.025632			PGA ↔ PEP		1.531	0.041		1.529	0.037		1.517	0.039		1.52567	0.00757188			PGA ↔ PEP		1.474	0.034		1.492	0.036		1.492	0.035		1.486	0.0103923
		Suc → Mal		0.52	0.024		0.518	0.024		0.532	0.028		0.523333	0.00757188			Suc → Mal		0.512	0.066		0.51	0.064		0.522	0.062		0.514667	0.0064291			Suc → Mal		0.344	0.064		0.362	0.048		0.322	0.05		0.342667	0.0200333
		6PG → R5P + CO2		0.183	0.05		0.197	0.044		0.135	0.049		0.171667	0.0325167			6PG → R5P + CO2		0.206	0.056		0.2	0.044		0.184	0.048		0.196667	0.0113725			6PG → R5P + CO2		0.212	0.033		0.23	0.041		0.219	0.039		0.220333	0.00907377
		R5P ↔ GAP + E2		0.075	0.033		0.085	0.029		0.043	0.033		0.0676667	0.0219393			R5P ↔ GAP + E2		0.09	0.037		0.086	0.03		0.076	0.032		0.084	0.0072111			R5P ↔ GAP + E2		0.096	0.022		0.108	0.027		0.1	0.026		0.101333	0.0061101
		F6P ↔ E4P + E2		0.025	0.017		0.03	0.015		0.009	0.016		0.0213333	0.0109697			F6P ↔ E4P + E2		0.033	0.019		0.031	0.015		0.026	0.016		0.03	0.00360555			F6P ↔ E4P + E2		0.037	0.011		0.043	0.014		0.039	0.013		0.0396667	0.00305505
		R5P + E2 ↔ S7P		0.05	0.017		0.055	0.015		0.034	0.016		0.0463333	0.0109697			R5P + E2 ↔ S7P		0.058	0.019		0.056	0.015		0.05	0.016		0.0546667	0.00416333			R5P + E2 ↔ S7P		0.059	0.011		0.066	0.014		0.062	0.013		0.0623333	0.00351188
		GAP + E3 ↔ F6P		0.05	0.017		0.055	0.015		0.034	0.016		0.0463333	0.0109697			GAP + E3 ↔ F6P		0.058	0.019		0.056	0.015		0.05	0.016		0.0546667	0.00416333			GAP + E3 ↔ F6P		0.059	0.011		0.066	0.014		0.062	0.013		0.0623333	0.00351188
		E4P + E3 ↔ S7P		0.05	0.017		0.055	0.015		0.034	0.016		0.0463333	0.0109697			E4P + E3 ↔ S7P		0.058	0.019		0.056	0.015		0.05	0.016		0.0546667	0.00416333			E4P + E3 ↔ S7P		0.059	0.011		0.066	0.014		0.062	0.013		0.0623333	0.00351188
		Cit → AKG + CO2		0.589	0.024		0.586	0.025		0.602	0.028		0.592333	0.0085049			Cit → AKG + CO2		0.581	0.066		0.579	0.065		0.59	0.063		0.583333	0.00585947			Cit → AKG + CO2		0.411	0.063		0.43	0.048		0.389	0.051		0.41	0.0205183
		Mal ↔ OAA		0.46	0.088		0.443	0.085		0.47	0.084		0.457667	0.0136504			Mal ↔ OAA		0.451	0.107		0.453	0.097		0.404	0.108		0.436	0.0277308			Mal ↔ OAA		0.285	0.117		0.329	0.108		0.234	0.101		0.282667	0.047543
		Pyr → AcCoA + CO2		1.259	0.017		1.254	0.015		1.275	0.016		1.26267	0.0109697			Pyr → AcCoA + CO2		1.251	0.019		1.253	0.015		1.259	0.016		1.25433	0.00416333			Pyr → AcCoA + CO2		1.264	0.011		1.257	0.014		1.261	0.013		1.26067	0.00351188
		F6P ↔ FBP		0.718	0.042		0.739	0.043		0.688	0.036		0.715	0.025632			F6P ↔ FBP		0.735	0.041		0.733	0.037		0.721	0.039		0.729667	0.00757188			F6P ↔ FBP		0.673	0.034		0.691	0.036		0.691	0.035		0.685	0.0103923
		G6P ↔ F6P		0.652	0.036		0.662	0.034		0.646	0.037		0.653333	0.0080829			G6P ↔ F6P		0.662	0.034		0.656	0.032		0.656	0.033		0.658	0.0034641			G6P ↔ F6P		0.587	0.021		0.59	0.023		0.594	0.024		0.590333	0.00351188
		GAP ↔ PGA		1.609	0.042		1.63	0.043		1.579	0.036		1.606	0.025632			GAP ↔ PGA		1.627	0.041		1.625	0.037		1.613	0.039		1.62167	0.00757188			GAP ↔ PGA		1.568	0.034		1.586	0.036		1.586	0.035		1.58	0.0103923
		PEP + CO2 ↔ OAA		0.273	0.086		0.259	0.083		0.248	0.084		0.26	0.01253			PEP + CO2 ↔ OAA		0.245	0.09		0.239	0.09		0.301	0.1		0.261667	0.0341955			PEP + CO2 ↔ OAA		0.24	0.106		0.18	0.108		0.266	0.095		0.228667	0.0441059
		Mal → Pyr + CO2		0.059	0.086		0.075	0.083		0.064	0.084		0.066	0.00818535			Mal → Pyr + CO2		0.061	0.09		0.055	0.09		0.118	0.1		0.078	0.0347707			Mal → Pyr + CO2		0.059	0.106		0.032	0.108		0.086	0.095		0.059	0.027
		AcCoA → Acetate		0.482	0.018		0.48	0.02		0.481	0.023		0.481	0.001			AcCoA → Acetate		0.477	0.066		0.485	0.062		0.49	0.06		0.484	0.00655744			AcCoA → Acetate		0.67	0.06		0.644	0.044		0.689	0.049		0.667667	0.0225906
		PEP ↔ Pyr		0.19	0.091		0.227	0.09		0.192	0.09		0.203	0.0208087			PEP ↔ Pyr		0.232	0.094		0.239	0.094		0.173	0.102		0.214667	0.0362537			PEP ↔ Pyr		0.197	0.108		0.249	0.11		0.173	0.101		0.206333	0.0388501
		G6P → 6PG		0.335	0.036		0.325	0.034		0.341	0.037		0.333667	0.0080829			G6P → 6PG		0.325	0.034		0.331	0.032		0.331	0.033		0.329	0.0034641			G6P → 6PG		0.4	0.021		0.397	0.023		0.393	0.024		0.396667	0.00351188
	EXCHANGE coeff.	FBP ↔ GAP + GAP		0.42	0.058		0.425	0.062		0.411	0.068		0.418667	0.0070946		EXCHANGE coeff.	FBP ↔ GAP + GAP		0.45	0.063		0.391	0.061		0.415	0.061		0.418667	0.0296704		EXCHANGE coeff.	FBP ↔ GAP + GAP		0.307	0.035		0.325	0.033		0.314	0.036		0.315333	0.00907377
		PGA ↔ PEP		0.999	0.324		0.999	0.295		0.96	0.289		0.986	0.0225167			PGA ↔ PEP		0.942	0.353		0.975	0.415		0.987	0.334		0.968	0.0233024			PGA ↔ PEP		0.71	0.381		0.71	0.381		0.608	0.336		0.676	0.0588897
		Suc ↔ Mal		0.01	0		0.01	0		0.009	0		0.00966667	0.00057735			Suc ↔ Mal		0.01	0		0.01	0		0.01	0		0.01	0			Suc ↔ Mal		0	0.43		0	0.432		0	0.436		0	0
		R5P ↔ GAP + E2		0.246	0.061		0.266	0.053		0.19	0.062		0.234	0.0393954			R5P ↔ GAP + E2		0.284	0.061		0.211	0.047		0.257	0.062		0.250667	0.0369098			R5P ↔ GAP + E2		0.131	0.022		0.138	0.025		0.13	0.026		0.133	0.0043589
		F6P ↔ E4P + E2		0.022	0.013		0.007	0.009		0.012	0.011		0.0136667	0.00763763			F6P ↔ E4P + E2		0.01	0.012		0.017	0.01		0.018	0.012		0.015	0.0043589			F6P ↔ E4P + E2		0.006	0.007		0	0.007		0	0.007		0.002	0.0034641
		R5P + E2 ↔ S7P		0.02	0.192		0.125	0.33		0.016	0.079		0.0536667	0.0618088			R5P + E2 ↔ S7P		0.254	0.357		0.074	0.417		0.044	0.244		0.124	0.113578			R5P + E2 ↔ S7P		0.028	0.224		0.035	0.236		0.044	0.16		0.0356667	0.00802081
		GAP + E3 ↔ F6P		0.103	0.034		0.113	0.029		0.112	0.028		0.109333	0.00550757			GAP + E3 ↔ F6P		0.093	0.045		0.097	0.036		0.111	0.038		0.100333	0.00945163			GAP + E3 ↔ F6P		0.097	0.025		0.086	0.029		0.088	0.028		0.0903333	0.00585947
		E4P + E3 ↔ S7P		0.014	0.02		0.027	0.016		0.01	0.014		0.017	0.00888819			E4P + E3 ↔ S7P		0.03	0.025		0.007	0.012		0.015	0.017		0.0173333	0.0116762			E4P + E3 ↔ S7P		0.015	0.009		0.022	0.011		0.02	0.01		0.019	0.00360555
		Pyr → AcCoA + CO2		0.062	0.365		0	0.393		0	0.363		0.0206667	0.0357957			Pyr → AcCoA + CO2		0	0.333		0.027	0.435		0	0.4		0.009	0.0155885			Pyr → AcCoA + CO2		0.999	0.234		0.074	0.348		0.999	0.327		0.690667	0.534049
		FBP ↔ GAP + GAP		0.115	0.107		0.048	0.083		0.127	0.086		0.0966667	0.0425715			FBP ↔ GAP + GAP		0.204	0.103		0.072	0.099		0.132	0.112		0.136	0.0660908			FBP ↔ GAP + GAP		0	0.063		0	0.073		0	0.074		0	0
		G6P ↔ F6P		0.387	0.094		0.421	0.091		0.441	0.116		0.416333	0.0273008			G6P ↔ F6P		0.334	0.087		0.371	0.101		0.377	0.095		0.360667	0.0232881			G6P ↔ F6P		0.358	0.09		0.341	0.092		0.354	0.108		0.351	0.00888819
		GAP ↔ PGA		0.963	0.482		0.985	0.458		0.999	0.448		0.982333	0.0181475			GAP ↔ PGA		0.958	0.463		0.907	0.475		0.58	0.484		0.815	0.205107			GAP ↔ PGA		0.963	0.444		0.99	0.462		0.992	0.431		0.981667	0.0161967
		PEP + CO2 ↔ OAA		0.002	0.076		0.003	0.071		0.005	0.076		0.00333333	0.00152753			PEP + CO2 ↔ OAA		0	0.072		0	0.068		0	0.081		0	0			PEP + CO2 ↔ OAA		0	0.056		0.094	0.077		0	0.069		0.0313333	0.0542709
		PEP ↔ Pyr		0.346	0.284		0.395	0.293		0.335	0.275		0.358667	0.0319427			PEP ↔ Pyr		0.37	0.361		0.175	0.237		0.299	0.287		0.281333	0.0986931			PEP ↔ Pyr		0.165	0.13		0.009	0.174		0.134	0.123		0.102667	0.0825853
	Biomass fluxes	G6P → Biomass		0.013	0.01		0.013	0.01		0.013	0.01		0.013	0.01		Biomass fluxes	G6P → Biomass		0.013	0.01		0.013	0.01		0.013	0.01		0.013	0.01		Biomass fluxes	G6P → Biomass		0.013	0.01		0.013	0.01		0.013	0.01		0.013	0.01
		F6P → Biomass		0.009	0.005		0.008	0.005		0.001	0.005		0.006	0.0043589			F6P → Biomass		0.018	0.005		0.01	0.005		0.011	0.005		0.013	0.0043589			F6P → Biomass		0.01	0.005		0.008	0.005		0.004	0.005		0.00733333	0.00305505
		PGA → Biomass		0.095	0.01		0.095	0.01		0.095	0.01		0.095	0.01			PGA → Biomass		0.096	0.01		0.096	0.01		0.096	0.01		0.096	0.01			PGA → Biomass		0.094	0.01		0.094	0.01		0.094	0.01		0.094	0.01
		GAP → Biomass		0.008	0.005		0.014	0.005		0.014	0.005		0.012	0.0034641			GAP → Biomass		0.009	0.005		0.01	0.005		0.007	0.005		0.00866667	0.00152753			GAP → Biomass		0.01	0.005		0.009	0.005		0.009	0.005		0.00933333	0.00057735
		Pyr → Biomass		0.146	0.015		0.184	0.015		0.189	0.015		0.173	0.023516			Pyr → Biomass		0.176	0.015		0.18	0.015		0.184	0.015		0.18	0.004			Pyr → Biomass		0.187	0.015		0.195	0.015		0.173	0.015		0.185	0.0111355
		E4P → Biomass		0.025	0.001		0.025	0.001		0.025	0.001		0.025	0.01			E4P → Biomass		0.025	0.001		0.025	0.001		0.024	0.001		0.0246667	0.00057735			E4P → Biomass		0.022	0.001		0.023	0.001		0.023	0.001		0.0226667	0.00057735
		R5P → Biomass		0.058	0.001		0.057	0.001		0.058	0.001		0.0576667	0.00057735			R5P → Biomass		0.058	0.001		0.058	0.001		0.058	0.001		0.058	0.001			R5P → Biomass		0.057	0.001		0.056	0.001		0.057	0.001		0.0566667	0.00057735
		PEP → Biomass		0.051	0.01		0.049	0.01		0.044	0.01		0.048	0.00360555			PEP → Biomass		0.054	0.01		0.051	0.01		0.043	0.01		0.0493333	0.00568624			PEP → Biomass		0.037	0.01		0.063	0.01		0.053	0.01		0.051	0.0131149
		AcCoA → Biomass		0.188	0.021		0.188	0.021		0.192	0.021		0.189333	0.0023094			AcCoA → Biomass		0.193	0.021		0.189	0.021		0.179	0.021		0.187	0.0072111			AcCoA → Biomass		0.183	0.021		0.183	0.021		0.183	0.021		0.183	0.01
		AKG → Biomass		0.069	0.01		0.069	0.01		0.069	0.01		0.069	0.01			AKG → Biomass		0.07	0.01		0.069	0.01		0.069	0.01		0.0693333	0.00057735			AKG → Biomass		0.068	0.01		0.068	0.01		0.068	0.01		0.068	0.01
		OAA → Biomass		0.144	0.02		0.116	0.02		0.116	0.02		0.125333	0.0161658			OAA → Biomass		0.115	0.02		0.113	0.02		0.115	0.02		0.114333	0.0011547			OAA → Biomass		0.114	0.02		0.079	0.02		0.111	0.02		0.101333	0.0193993
	ISOTOPIC DATA
				Nissle 1917 WT															Nissle 1917 ΔcsrBC															Nissle 1917 ΔcsrA51
		Biological replicate		1			2			3							Biological replicate		1			2			3							Biological replicate		1			2			3
		Metabolite		Meas.	sd	Sim.	Meas.	sd	Sim.	Meas.	sd	Sim.					Metabolite		Meas.	sd	Sim.	Meas.	sd	Sim.	Meas.	sd	Sim.					Metabolite		Meas.	sd	Sim.	Meas.	sd	Sim.	Meas.	sd	Sim.
	LC-MS/MS analysis	F6P	M0	0.047	0.01	0.045	0.042	0.01	0.038	0.037	0.01	0.035				LC-MS/MS analysis	F6P	M0	0.065	0.01	0.054	0.05	0.01	0.044	0.051	0.01	0.045				LC-MS/MS analysis	F6P	M0	0.047	0.01	0.045	0.051	0.01	0.05	0.049	0.01	0.046
			M1	0.623	0.011	0.645	0.655	0.014	0.654	0.653	0.017	0.655						M1	0.619	0.01	0.626	0.644	0.022	0.649	0.636	0.016	0.641						M1	0.645	0.012	0.648	0.638	0.01	0.648	0.641	0.013	0.649
			M2	0.082	0.01	0.085	0.084	0.01	0.084	0.083	0.01	0.083						M2	0.088	0.01	0.086	0.083	0.012	0.083	0.085	0.01	0.085						M2	0.072	0.01	0.078	0.073	0.01	0.077	0.072	0.01	0.078
			M3	0.036	0.01	0.035	0.029	0.01	0.033	0.032	0.01	0.032						M3	0.034	0.01	0.046	0.028	0.01	0.033	0.033	0.01	0.038						M3	0.028	0.01	0.032	0.03	0.01	0.032	0.029	0.01	0.032
			M4	0.032	0.01	0.034	0.027	0.01	0.03	0.031	0.01	0.034						M4	0.035	0.01	0.037	0.029	0.01	0.032	0.033	0.01	0.035						M4	0.025	0.01	0.03	0.023	0.01	0.028	0.024	0.01	0.029
			M5	0.015	0.01	0.012	0.015	0.01	0.012	0.013	0.01	0.011						M5	0.012	0.01	0.012	0.014	0.01	0.012	0.013	0.01	0.012						M5	0.015	0.01	0.012	0.016	0.01	0.012	0.015	0.01	0.012
			M6	0.165	0.011	0.145	0.148	0.01	0.149	0.151	0.01	0.148						M6	0.146	0.01	0.139	0.151	0.013	0.147	0.148	0.01	0.144						M6	0.167	0.01	0.155	0.17	0.01	0.153	0.169	0.01	0.155
		FBP	M0	0.085	0.02	0.117	0.087	0.02	0.118	0.084	0.02	0.112					FBP	M0	0.088	0.02	0.121	0.088	0.02	0.117	0.086	0.02	0.116					FBP	M0	0.1	0.01	0.116	0.104	0.01	0.118	0.102	0.01	0.117
			M1	0.482	0.02	0.493	0.47	0.02	0.483	0.483	0.02	0.496						M1	0.471	0.02	0.485	0.485	0.02	0.499	0.477	0.02	0.491						M1	0.498	0.01	0.512	0.5	0.01	0.51	0.499	0.01	0.511
			M2	0.14	0.02	0.11	0.147	0.02	0.113	0.136	0.02	0.11						M2	0.131	0.02	0.11	0.137	0.02	0.107	0.133	0.02	0.11						M2	0.118	0.01	0.096	0.117	0.01	0.096	0.118	0.01	0.096
			M3	0.095	0.02	0.1	0.099	0.02	0.106	0.095	0.02	0.1						M3	0.107	0.02	0.106	0.091	0.02	0.098	0.101	0.02	0.103						M3	0.088	0.01	0.094	0.087	0.01	0.095	0.087	0.01	0.095
			M4	0.097	0.02	0.074	0.097	0.02	0.077	0.097	0.02	0.076						M4	0.099	0.02	0.075	0.092	0.02	0.072	0.098	0.02	0.075						M4	0.076	0.01	0.063	0.076	0.01	0.063	0.076	0.01	0.063
			M5	0.012	0.02	0.011	0.012	0.02	0.011	0.011	0.02	0.01						M5	0.011	0.02	0.011	0.013	0.02	0.011	0.011	0.02	0.011						M5	0.013	0.01	0.011	0.013	0.01	0.011	0.013	0.01	0.011
			M6	0.088	0.02	0.094	0.089	0.02	0.091	0.094	0.02	0.095						M6	0.093	0.02	0.092	0.093	0.02	0.096	0.093	0.02	0.094						M6	0.107	0.01	0.108	0.103	0.01	0.106	0.105	0.01	0.107
		6PG	M0	0.02	0.01	0.017	0.021	0.01	0.016	0.018	0.01	0.015					6PG	M0	0.017	0.01	0.018	0.02	0.01	0.016	0.018	0.01	0.017					6PG	M0	0.022	0.01	0.016	0.022	0.01	0.017	0.022	0.01	0.016
			M1	0.726	0.012	0.717	0.712	0.021	0.715	0.719	0.01	0.716						M1	0.725	0.01	0.716	0.732	0.01	0.722	0.722	0.01	0.716						M1	0.732	0.02	0.715	0.733	0.01	0.719	0.732	0.01	0.717
			M2	0.057	0.01	0.059	0.059	0.01	0.06	0.063	0.01	0.06						M2	0.057	0.01	0.057	0.056	0.01	0.057	0.06	0.01	0.059						M2	0.051	0.01	0.055	0.049	0.01	0.054	0.05	0.01	0.055
			M3	0.014	0.01	0.013	0.015	0.01	0.014	0.014	0.01	0.014						M3	0.014	0.01	0.015	0.009	0.01	0.012	0.014	0.01	0.014						M3	0.011	0.01	0.011	0.009	0.01	0.011	0.01	0.01	0.011
			M4	0.013	0.01	0.013	0.012	0.01	0.013	0.013	0.01	0.014						M4	0.011	0.01	0.012	0.01	0.01	0.011	0.012	0.01	0.013						M4	0.008	0.01	0.011	0.008	0.01	0.009	0.008	0.01	0.01
			M5	0.013	0.01	0.01	0.013	0.01	0.011	0.015	0.01	0.01						M5	0.013	0.01	0.01	0.011	0.01	0.01	0.014	0.01	0.01						M5	0.012	0.01	0.011	0.013	0.01	0.011	0.013	0.01	0.011
			M6	0.158	0.01	0.17	0.168	0.012	0.171	0.157	0.01	0.17						M6	0.163	0.01	0.171	0.162	0.01	0.172	0.16	0.01	0.171						M6	0.164	0.01	0.181	0.166	0.01	0.179	0.165	0.01	0.18
		Mal	M1	0.437	0.03	0.424	0.405	0.03	0.419	0.478	0.03	0.428					Mal	M1	0.408	0.03	0.419	0.418	0.03	0.425	0.444	0.03	0.423					Mal	M1	0.481	0.031	0.461	0.467	0.03	0.466	0.474	0.03	0.463
			M2	0.366	0.03	0.369	0.306	0.03	0.37	0.329	0.03	0.368						M2	0.366	0.03	0.369	0.354	0.03	0.37	0.346	0.03	0.369						M2	0.289	0.039	0.304	0.297	0.03	0.297	0.293	0.037	0.3
			M3	0.159	0.03	0.167	0.146	0.03	0.17	0.152	0.03	0.164						M3	0.176	0.03	0.17	0.164	0.03	0.166	0.164	0.03	0.168						M3	0.178	0.03	0.198	0.185	0.03	0.189	0.181	0.03	0.197
			M4	0.037	0.03	0.041	0.043	0.03	0.042	0.041	0.03	0.04						M4	0.05	0.03	0.041	0.063	0.03	0.04	0.046	0.03	0.041						M4	0.052	0.03	0.037	0.051	0.03	0.047	0.052	0.03	0.04
		PEP	M0	0.462	0.01	0.452	0.465	0.022	0.448	0.453	0.01	0.449					PEP	M0	0.452	0.01	0.451	0.458	0.01	0.457	0.452	0.01	0.45					PEP	M0	0.484	0.01	0.477	0.475	0.01	0.469	0.479	0.01	0.474
			M1	0.34	0.01	0.342	0.337	0.013	0.344	0.338	0.01	0.344						M1	0.337	0.01	0.341	0.336	0.01	0.338	0.337	0.01	0.342						M1	0.319	0.01	0.311	0.323	0.01	0.318	0.321	0.01	0.314
			M2	0.027	0.01	0.027	0.027	0.01	0.029	0.028	0.01	0.026						M2	0.029	0.01	0.027	0.028	0.01	0.026	0.029	0.01	0.026						M2	0.03	0.01	0.038	0.03	0.01	0.032	0.03	0.01	0.036
			M3	0.171	0.01	0.18	0.17	0.01	0.18	0.181	0.01	0.181						M3	0.183	0.01	0.181	0.179	0.01	0.18	0.182	0.01	0.181						M3	0.167	0.01	0.173	0.173	0.01	0.181	0.17	0.01	0.176
		G6P	M0	0.017	0.01	0.017	0.015	0.01	0.016	0.014	0.01	0.015					G6P	M0	0.021	0.01	0.018	0.018	0.01	0.016	0.017	0.01	0.017					G6P	M0	0.018	0.01	0.016	0.018	0.01	0.017	0.018	0.01	0.016
			M1	0.717	0.01	0.717	0.717	0.01	0.715	0.712	0.01	0.716						M1	0.722	0.01	0.716	0.719	0.01	0.722	0.717	0.01	0.716						M1	0.71	0.01	0.715	0.712	0.01	0.719	0.711	0.01	0.717
			M2	0.058	0.01	0.059	0.057	0.01	0.06	0.057	0.01	0.06						M2	0.058	0.01	0.057	0.054	0.01	0.057	0.058	0.01	0.059						M2	0.052	0.01	0.055	0.052	0.01	0.054	0.052	0.01	0.055
			M3	0.012	0.01	0.013	0.013	0.01	0.014	0.012	0.01	0.014						M3	0.011	0.01	0.015	0.011	0.01	0.012	0.011	0.01	0.014						M3	0.01	0.01	0.011	0.009	0.01	0.011	0.01	0.01	0.011
			M4	0.012	0.01	0.013	0.012	0.01	0.013	0.013	0.01	0.014						M4	0.011	0.01	0.012	0.011	0.01	0.011	0.012	0.01	0.013						M4	0.008	0.01	0.011	0.009	0.01	0.009	0.009	0.01	0.01
			M5	0.011	0.01	0.01	0.011	0.01	0.011	0.012	0.01	0.01						M5	0.011	0.01	0.01	0.012	0.01	0.01	0.012	0.01	0.01						M5	0.012	0.01	0.011	0.012	0.01	0.011	0.012	0.01	0.011
			M6	0.174	0.01	0.17	0.174	0.01	0.171	0.18	0.01	0.17						M6	0.166	0.01	0.171	0.176	0.011	0.172	0.173	0.01	0.171						M6	0.189	0.01	0.181	0.187	0.01	0.179	0.188	0.01	0.18
		PGA	M0	0.447	0.018	0.452	0.448	0.015	0.448	0.444	0.01	0.449					PGA	M0	0.452	0.018	0.451	0.454	0.02	0.457	0.448	0.018	0.45					PGA	M0	0.488	0.01	0.476	0.482	0.01	0.472	0.485	0.01	0.475
			M1	0.341	0.018	0.342	0.338	0.013	0.344	0.342	0.01	0.344						M1	0.334	0.017	0.341	0.331	0.012	0.337	0.338	0.018	0.342						M1	0.298	0.01	0.313	0.305	0.01	0.316	0.301	0.01	0.314
			M2	0.024	0.01	0.027	0.026	0.01	0.029	0.025	0.01	0.026						M2	0.026	0.01	0.027	0.024	0.01	0.026	0.025	0.01	0.026						M2	0.027	0.01	0.027	0.027	0.01	0.028	0.027	0.01	0.028
			M3	0.187	0.01	0.18	0.188	0.01	0.18	0.19	0.01	0.181						M3	0.188	0.01	0.181	0.192	0.01	0.18	0.189	0.01	0.181						M3	0.188	0.01	0.184	0.187	0.01	0.183	0.187	0.01	0.183
		S7P	M0	0.272	0.012	0.268	0.288	0.01	0.287	0.272	0.01	0.268					S7P	M0	0.29	0.01	0.288	0.333	0.01	0.328	0.281	0.01	0.278					S7P	M0	0.374	0.01	0.375	0.388	0.01	0.383	0.381	0.013	0.379
			M1	0.238	0.01	0.235	0.236	0.01	0.23	0.235	0.01	0.234						M1	0.226	0.01	0.225	0.206	0.015	0.2	0.23	0.01	0.229						M1	0.181	0.01	0.182	0.187	0.01	0.184	0.184	0.01	0.183
			M2	0.18	0.01	0.183	0.162	0.01	0.178	0.176	0.01	0.182						M2	0.167	0.01	0.179	0.171	0.017	0.177	0.171	0.01	0.181						M2	0.16	0.01	0.163	0.153	0.01	0.158	0.157	0.01	0.16
			M3	0.127	0.01	0.137	0.136	0.01	0.138	0.136	0.01	0.14						M3	0.142	0.01	0.141	0.126	0.01	0.126	0.139	0.01	0.141						M3	0.101	0.01	0.103	0.101	0.01	0.101	0.101	0.01	0.102
			M4	0.063	0.01	0.062	0.061	0.01	0.06	0.071	0.01	0.061						M4	0.067	0.01	0.059	0.049	0.01	0.047	0.069	0.01	0.061						M4	0.047	0.01	0.04	0.045	0.01	0.042	0.046	0.01	0.041
			M5	0.084	0.01	0.081	0.083	0.01	0.078	0.079	0.01	0.083						M5	0.082	0.01	0.078	0.085	0.01	0.087	0.08	0.01	0.08						M5	0.105	0.01	0.101	0.096	0.01	0.099	0.101	0.01	0.1
			M6	0.018	0.01	0.018	0.021	0.01	0.016	0.019	0.01	0.017						M6	0.014	0.01	0.016	0.013	0.01	0.016	0.016	0.01	0.016						M6	0.013	0.01	0.014	0.011	0.01	0.013	0.012	0.01	0.013
			M7	0.018	0.01	0.015	0.014	0.01	0.013	0.013	0.01	0.016						M7	0.012	0.01	0.014	0.016	0.01	0.017	0.013	0.01	0.015						M7	0.019	0.01	0.022	0.018	0.01	0.021	0.019	0.01	0.021
		Cit	M1	0.322	0.03	0.314	0.321	0.03	0.305	0.306	0.03	0.308					Cit	M1	0.307	0.03	0.302	0.33	0.03	0.316	0.307	0.03	0.307					Cit	M1	0.318	0.03	0.316	0.315	0.03	0.307	0.316	0.03	0.307
			M2	0.288	0.03	0.301	0.283	0.03	0.302	0.285	0.03	0.302						M2	0.289	0.03	0.303	0.278	0.03	0.301	0.287	0.03	0.302						M2	0.273	0.03	0.3	0.273	0.03	0.3	0.273	0.03	0.302
			M3	0.213	0.03	0.232	0.215	0.03	0.235	0.224	0.03	0.231						M3	0.218	0.03	0.236	0.207	0.03	0.231	0.221	0.03	0.234						M3	0.224	0.03	0.23	0.223	0.03	0.228	0.223	0.03	0.231
			M4	0.118	0.03	0.108	0.12	0.03	0.111	0.117	0.03	0.111						M4	0.118	0.03	0.112	0.116	0.03	0.108	0.117	0.03	0.11						M4	0.119	0.03	0.106	0.118	0.03	0.112	0.118	0.03	0.11
			M5	0.048	0.03	0.041	0.052	0.03	0.042	0.052	0.03	0.042						M5	0.049	0.03	0.042	0.054	0.03	0.041	0.051	0.03	0.042						M5	0.056	0.03	0.043	0.054	0.03	0.044	0.055	0.03	0.043
			M6	0.011	0.03	0.004	0.01	0.03	0.005	0.016	0.03	0.006						M6	0.019	0.03	0.005	0.015	0.03	0.004	0.017	0.03	0.005						M6	0.01	0.03	0.005	0.017	0.03	0.008	0.014	0.03	0.006
		Rib5P	M0	0.434	0.012	0.45	0.435	0.01	0.452	0.436	0.015	0.45					Rib5P	M0	0.429	0.011	0.446	0.473	0.013	0.487	0.433	0.011	0.448					Rib5P	M0	0.559	0.01	0.564	0.566	0.01	0.572	0.563	0.01	0.568
			M1	0.216	0.01	0.213	0.218	0.01	0.22	0.208	0.01	0.214						M1	0.222	0.01	0.222	0.193	0.01	0.195	0.215	0.01	0.218						M1	0.151	0.01	0.149	0.149	0.01	0.149	0.15	0.01	0.149
			M2	0.097	0.01	0.103	0.096	0.01	0.097	0.101	0.01	0.102						M2	0.093	0.01	0.1	0.087	0.01	0.089	0.097	0.01	0.101						M2	0.061	0.01	0.062	0.057	0.01	0.058	0.059	0.01	0.06
			M3	0.129	0.01	0.125	0.127	0.011	0.125	0.134	0.01	0.128						M3	0.127	0.01	0.128	0.118	0.01	0.115	0.13	0.01	0.128						M3	0.089	0.01	0.089	0.088	0.01	0.086	0.088	0.01	0.087
			M4	0.027	0.01	0.025	0.028	0.01	0.026	0.027	0.011	0.024						M4	0.033	0.01	0.026	0.022	0.01	0.021	0.03	0.01	0.025						M4	0.017	0.01	0.016	0.018	0.01	0.017	0.017	0.01	0.017
			M5	0.097	0.01	0.083	0.095	0.01	0.079	0.093	0.01	0.083						M5	0.095	0.01	0.078	0.108	0.01	0.093	0.094	0.01	0.08						M5	0.124	0.01	0.12	0.122	0.01	0.119	0.123	0.01	0.119
	NMR analysis	Acetate	#00	0.515	0.02	0.498206	0.51591	0.02	0.493762	0.514676	0.02	0.507754				NMR analysis	Acetate	#00	0.486	0.02	0.493571	0.490122	0.02	0.492244	0.492787	0.02	0.497182				NMR analysis	Acetate	#00	0.514325	0.02	0.518154	0.51591	0.02	0.515649	0.514676	0.02	0.51467
			#10	0.006	0.02	0.0242852	0.00113507	0.02	0.0223756	0.00717237	0.02	0.0242407						#10	0.015	0.02	0.0267837	0.0192874	0.02	0.0348262	0.0200055	0.02	0.0290326						#10	0.0118361	0.02	0.0157813	0.00113507	0.02	0.0193196	0.00717237	0.02	0.0180418
			#01	0.283	0.02	0.286457	0.285513	0.02	0.290315	0.282888	0.02	0.277099						#01	0.306	0.02	0.287155	0.288109	0.02	0.284063	0.28428	0.02	0.282667						#01	0.280025	0.02	0.265368	0.285513	0.02	0.26774	0.282888	0.02	0.267649
			#11	0.196	0.02	0.191051	0.197442	0.02	0.193548	0.195264	0.02	0.190906						#11	0.193	0.02	0.19249	0.202481	0.02	0.188867	0.202927	0.02	0.191118						#11	0.193813	0.02	0.200696	0.197442	0.02	0.197291	0.195264	0.02	0.199639
